# Supplementary material for: Use of NanoSIMS to Identify the Lower Limits of Metabolic Activity and Growth by Serratia liquefaciens Exposed to Sub-Zero Temperatures
Source: Life (Basel). 2021 May 20;11(5):459. doi: 10.3390/life11050459 (PMC8161314; doi:10.3390/life11050459)
Supplement: Supplementary file 1 [file life-11-00459-s001.zip]

Archive with 1 entries (1 files):
- life-1222721-supplementary.pdf
